# Supplementary material for: Factors Associated with Falls in Community-Dwelling Older Adults: A Subgroup Analysis from a Telemergency Service
Source: Geriatrics (Basel). 2024 May 29;9(3):69. doi: 10.3390/geriatrics9030069 (PMC11203033; doi:10.3390/geriatrics9030069)
Supplement: Supplementary file 1 [file geriatrics-09-00069-s001.zip]

Archive with 1 entries (1 files):
- geriatrics-2972303-supplementary.pdf
